# Supplementary material for: Sol-Gel Synthesis and Photoluminescence Properties of a Far-Red Emitting Phosphor BaLaMgTaO6:Mn4+ for Plant Growth LEDs
Source: Materials (Basel). 2023 May 28;16(11):4029. doi: 10.3390/ma16114029 (PMC10254883; doi:10.3390/ma16114029)
Supplement: Supplementary file 1 [file materials-16-04029-s001.zip]

Archive with 1 entries (1 files):
- materials-2406444-supplementary.pdf
